# Supplementary material for: 68Ga-DOTA-D-Alanine-BoroPro Radiotracer for Imaging of the Fibroblast Activation Protein in Malignant and Non-Malignant Diseases
Source: Pharmaceutics. 2024 Apr 12;16(4):532. doi: 10.3390/pharmaceutics16040532 (PMC11054143; doi:10.3390/pharmaceutics16040532)
Supplement: Supplementary file 1 [file pharmaceutics-16-00532-s001.zip]

Archive with 1 entries (1 files):
- pharmaceutics-2841493-supplementary.pdf
